# Supplementary material for: Exercise-Based Interventions to Enhance Long-Term Sustainability of Physical Activity in Older Adults: A Systematic Review and Meta-Analysis of Randomized Clinical Trials
Source: Int J Environ Res Public Health. 2019 Jul 15;16(14):2527. doi: 10.3390/ijerph16142527 (PMC6678490; doi:10.3390/ijerph16142527)
Supplement: Supplementary file 1 [file ijerph-16-02527-s001.zip]

Archive with 8 entries (7 files):
- ijerph-528093/
- ijerph-528093/Supplementary_Figure_1.docx
- ijerph-528093/Supplementary_Figure_2.docx
- ijerph-528093/Supplementary_Figure_3.docx
- ijerph-528093/Supplementary_Table_S1_search_strategy.docx
- ijerph-528093/Supplementary_Table_S2_Risk_of_bias.docx
- ijerph-528093/Supplementary_Table_S3.docx
- ijerph-528093/Supplementary_Table_S4.docx
